# Supplementary material for: Targeting ROAM1 with UDP-GlcNAc nanosheets selective activates lysosomal AMPK to resolve metabolic dysfunction-associated steatotic liver disease
Source: Bioact Mater. 2026 Jul 12;66:487–507. doi: 10.1016/j.bioactmat.2026.06.047 (PMC13382097; doi:10.1016/j.bioactmat.2026.06.047)
Supplement: Table 1 — AMPKbeta-interacting proteins identified by a genome-wide BiFC screen. [file mmc2.xls]

## Sheet: Sheet2
Table 1. AMPK-interacting protein identified by a genome-wide BiFC screen.
Gene	total	Symbol	Description
ORF10350	102370	PRKAA1	Homo sapiens protein kinase, AMP-activated, alpha 1 catalytic subunit
ORF52798	74954	C1orf157	Homo sapiens chromosome 1 open reading frame 157
ORF14897	54190	CCDC75	Homo sapiens hypothetical protein FLJ38348
ORF2859	53016	MGC9913	Homo sapiens hypothetical protein MGC9913
ORF8031	43778	CALML5	Homo sapiens calmodulin-like 5
ORF8421	35466	PNLIPRP1	Homo sapiens pancreatic lipase-related protein 1
ORF5281	33825	CSRP2BP	Homo sapiens CSRP2 binding protein, transcript variant 1
ORF13176	32901	MT1F	Homo sapiens metallothionein 1F (functional)
ORF5703	32728	MT1H	Homo sapiens metallothionein 1H
ORF10316	32084	MAK	Homo sapiens male germ cell-associated kinase
ORF3779	29616	MGAT1	Homo sapiens mannosyl (alpha-1,3-)-glycoprotein beta-1,2-N-acetylglucosaminyltransferase
ORF14904	27503	CCDC26	Homo sapiens hypothetical protein MGC27434
ORF11550	26096	RNF144A	Homo sapiens ring finger protein 144
ORF52867	25987	UPK1A	Homo sapiens uroplakin 1A
ORF8355	24848	GSDMB	Homo sapiens gasdermin-like
ORF7568	24750	DHRS13	Homo sapiens hypothetical protein MGC23280
ORF13157	24732	CCDC26	Homo sapiens hypothetical protein MGC27434
ORF7191	24237	ADSS	Homo sapiens adenylosuccinate synthase
ORF13902	24185	CRYGS	Homo sapiens crystallin, gamma S
ORF11259	22349	NRM	Homo sapiens nurim (nuclear envelope membrane protein)
ORF9670	20854	MT1X	Homo sapiens metallothionein 1X
ORF54150	19684	SYNRG	Homo sapiens AP1 gamma subunit binding protein 1
ORF4783	18489	FAM193B	Homo sapiens hypothetical protein FLJ10404
ORF5248	17095	PLIN3	Homo sapiens mannose-6-phosphate receptor binding protein 1
ORF14829	16752	C4orf7	Homo sapiens chromosome 4 open reading frame 7
ORF4483	15100	ZDHHC16	Homo sapiens zinc finger, DHHC domain containing 16, transcript variant 1
ORF4325	14808	S100A14	Homo sapiens S100 calcium binding protein A14
ORF9669	13921	MT1M	Homo sapiens metallothionein 1K
ORF3825	12359	TUBB	Homo sapiens beta 5-tubulin
ORF2726	10878	NCAPH2	Homo sapiens hypothetical protein 384D8_6
ORF7516	10782	FAM104B	Homo sapiens hypothetical protein BC000919
ORF52591	10393	MT1P3	Homo sapiens metallothionein 1 pseudogene 3
ORF14993	9800	ESPNL	Homo sapiens hypothetical protein LOC339768
ORF14380	9711	MYL6	Homo sapiens myosin, light polypeptide 6, alkali, smooth muscle and non-muscle
IOH57335	9449	ZCCHC3
ORF5973	8972	MANBAL	Homo sapiens mannosidase, beta A, lysosomal-like
ORF5964	8495	S100A1	Homo sapiens S100 calcium binding protein A1
ORF3681	8294	NDUFV2	Homo sapiens NADH dehydrogenase (ubiquinone) flavoprotein 2, 24kDa
ORF2823	8273	NMB	Homo sapiens neuromedin B
ORF6905	7959	ITPA	Homo sapiens inosine triphosphatase (nucleoside triphosphate pyrophosphatase), transcript variant 1
ORF5333	7668	MGC16025	Homo sapiens hypothetical protein MGC16025
ORF155	6449	TBRG4	Homo sapiens transforming growth factor beta regulator 4, transcript variant 1
ORF389	6017	MT3	Homo sapiens metallothionein 3 (growth inhibitory factor (neurotrophic))
ORF9938	5674	GNMT	Homo sapiens glycine N-methyltransferase
ORF552	5526	SSSCA1	Homo sapiens Sjogren's syndrome/scleroderma autoantigen 1
ORF14491	5493	PDLIM7	Homo sapiens PDZ and LIM domain 7 (enigma)
ORF1787	5465	AP3S1	Homo sapiens adaptor-related protein complex 3, sigma 1 subunit
ORF2486	5436	PIK3R3	Homo sapiens phosphoinositide-3-kinase, regulatory subunit, polypeptide 3 (p55, gamma)
ORF2550	5431	TUBB2C	Homo sapiens tubulin, beta, 2
ORF5384	5357	PWP1	Homo sapiens nuclear phosphoprotein similar to S. cerevisiae PWP1
ORF5500	4489	MT2A	Homo sapiens metallothionein 2A
ORF53613	4425	KCND3	Homo sapiens potassium voltage-gated channel, Shal-related subfamily, member 3,
ORF53428	4387	TMSB4X	Homo sapiens thymosin beta 4, X-linked
ORF4827	4294	ANXA8L2	Homo sapiens annexin A8
ORF71904	3863	IL12A	interleukin 12A (natural killer cell stimulatory factor 1, cytotoxic lymphocyte maturation factor 1, p35)
ORF3336	3660	RCVRN	Homo sapiens recoverin
ORF6368	3569	AIF1	Homo sapiens allograft inflammatory factor 1, transcript variant 3
ORF53171	3435	MUSTN1	Homo sapiens musculoskeletal, embryonic nuclear protein 1
ORF53529	3383	TMSL6	Homo sapiens thymosin-like 6 (pseudogene)
ORF4990	2866	NUDT3	Homo sapiens nudix (nucleoside diphosphate linked moiety X)-type motif 3
ORF8759	2847	LRRC28	Homo sapiens hypothetical protein MGC24976
ORF13183	2831	MT1A	Homo sapiens metallothionein 1A (functional)
ORF11125	2624	CELF6	Homo sapiens bruno-like 6, RNA binding protein (Drosophila)
ORF55974	2577	TMSB4XP1	Homo sapiens thymosin-like 1 (pseudogene)
ORF56110	2532	TMSB4XP2	Homo sapiens thymosin-like 2
ORF7906	2404	TIMM9	Homo sapiens translocase of inner mitochondrial membrane 9 homolog (yeast)
ORF70679	2260	PCP4L1	Purkinje cell protein 4 like 1, Chromosome:1
ORF1373	2235	SH3GL2	Homo sapiens SH3-domain GRB2-like 2
ORF6359	2104	CCND2	Homo sapiens cyclin D2
ORF7171	2036	MRPL53	Homo sapiens mitochondrial ribosomal protein L53
ORF14818	2029	XAGE3	Homo sapiens X antigen family, member 3, transcript variant 1
ORF4314	2010	ANXA8	Homo sapiens annexin A8
ORF6065	1972	C12orf57	Homo sapiens likely ortholog of mouse gene rich cluster, C10 gene
ORF5542	1654	APOC2	Homo sapiens apolipoprotein C-II
ORF7846	1645	SPDEF	Homo sapiens SAM pointed domain containing ets transcription factor
ORF10793	1630	TMEM154	Homo sapiens hypothetical protein FLJ32028
ORF10338	1533	GPX4	Homo sapiens glutathione peroxidase 4 (phospholipid hydroperoxidase)
ORF5198	1468	ENY2	Homo sapiens e(y)2 protein
ORF3357	1433	TUBB2A	Homo sapiens tubulin, beta polypeptide
ORF6740	1375	TMEM147	Homo sapiens seven transmembrane domain protein
ORF2951	1335	C10orf10	Homo sapiens chromosome 10 open reading frame 10
ORF4631	1317	ATP6V0B	Homo sapiens ATPase, H+ transporting, lysosomal 21kDa, V0 subunit c''
ORF5802	1309	GNG12	Homo sapiens guanine nucleotide binding protein (G protein), gamma 12
ORF10713	1294	DNAJC4	Homo sapiens DnaJ (Hsp40) homolog, subfamily C, member 4
ORF8567	1262	UBC	Homo sapiens ubiquitin C
ORF5436	1133	KLC1	Homo sapiens kinesin 2 60/70kDa
ORF1290	1084	PPP1R1A	Homo sapiens protein phosphatase 1, regulatory (inhibitor) subunit 1A
ORF3037	1011	PEX5	Homo sapiens peroxisomal biogenesis factor 5
ORF8864	988	EGLN2	Homo sapiens egl nine homolog 2 (C. elegans), transcript variant 3
ORF7462	910	ADI1	Homo sapiens SIPL protein
ORF5813	878	TBCB	Homo sapiens cytoskeleton associated protein 1
ORF1130	812	TMSB4Y	Homo sapiens thymosin, beta 4, Y-linked
ORF5347	756	TUBB2B	Homo sapiens tubulin, beta polypeptide paralog
ORF3006	734	SYK	Homo sapiens spleen tyrosine kinase
ORF5723	732	SFTPC	Homo sapiens surfactant, pulmonary-associated protein C
ORF7966	712	QDPR	Homo sapiens quinoid dihydropteridine reductase
ORF5375	709	TUBB3	Homo sapiens tubulin, beta, 4
ORF10931	697	HS3ST1	Homo sapiens heparan sulfate (glucosamine) 3-O-sulfotransferase 1
ORF54171	691	LOC149837	Homo sapiens hypothetical LOC149837
ORF5317	665	PKM2	Homo sapiens pyruvate kinase, muscle, transcript variant 2
ORF11006	660	RAB34	Homo sapiens RAB34, member RAS oncogene family
ORF711	655	TNFAIP8L1	Homo sapiens hypothetical protein MGC17791
ORF6197	653	CCND3	Homo sapiens cyclin D3
ORF7547	603	BNIP3	Homo sapiens BCL2/adenovirus E1B 19kDa interacting protein 3
ORF6176	599	VPS26B	Homo sapiens hypothetical protein MGC10485
ORF14064	587	MT1B	Homo sapiens metallothionein 1B (functional)
ORF3680	583	MPDU1	Homo sapiens mannose-P-dolichol utilization defect 1
ORF8871	558	MFI2	Homo sapiens antigen p97 (melanoma associated) , transcript variant 2
ORF9392	542	LOC643406	Homo sapiens hypothetical protein MGC35023
ORF8476	539	PRR15	Homo sapiens hypothetical protein LOC222171
ORF6973	530	LARP1	Homo sapiens La ribonucleoprotein domain family, member 1
ORF8791	521	FBXW5	Homo sapiens F-box and WD-40 domain protein 5
ORF6874	513	LASS2	Homo sapiens LAG1 longevity assurance homolog 2 (S. cerevisiae), transcript variant 2
ORF14755	497	TRAPPC10	Homo sapiens transmembrane protein 1, transcript variant 2
ORF10110	493	RGL2	Homo sapiens RAB2, member RAS oncogene family-like
ORF9012	491	KLHL20	Homo sapiens Kelch motif containing protein
ORF5410	484	STK11	Homo sapiens serine/threonine kinase 11 (Peutz-Jeghers syndrome)
ORF5415	464	LOC158435	Homo sapiens hypothetical protein BC008050
ORF5005	464	HIATL2	Homo sapiens hippocampus abundant gene transcript-like 2
ORF5026	455	C7orf70	Homo sapiens hypothetical protein MGC12966
ORF1372	454	LRRC20	Homo sapiens leucine rich repeat containing 20, transcript variant 1
ORF1540	451	LZTFL1	Homo sapiens leucine zipper transcription factor-like 1
ORF8223	447	HIST2H4B	Homo sapiens histone 2, H4
ORF6055	446	TUBB4	Homo sapiens tubulin, beta, 5
ORF9740	437	PES1	Homo sapiens pescadillo homolog 1, containing BRCT domain (zebrafish)
ORF548	435	ZDHHC3	Homo sapiens zinc finger, DHHC domain containing 3
ORF8625	432	PPP6R3	Homo sapiens chromosome 11 open reading frame 23
ORF6318	430	HIST1H4E	Homo sapiens histone 1, H4e
ORF606	428	MYL6B	Homo sapiens myosin light chain 1 slow a
ORF6476	415	SUMO2	Homo sapiens SMT3 suppressor of mif two 3 homolog 2 (yeast)
ORF14960	400	C2orf79	Homo sapiens cDNA clone MGC:88825 IMAGE:4896064, complete cds.
IOH50161	396	ADHFE1
ORF3664	379	PGAM2	Homo sapiens phosphoglycerate mutase 2 (muscle)
ORF4338	367	YIPF4	Homo sapiens hypothetical protein MGC11061
ORF8508	363	RORC	Homo sapiens RAR-related orphan receptor C
ORF53319	358	ZNF335
ORF10989	352	MARCKSL1	Homo sapiens MARCKS-like protein
ORF2113	352	ACSS1	Homo sapiens acetyl-Coenzyme A synthetase 2 (AMP forming)-like
ORF2002	341	KIAA2013	KIAA2013, Chromosome:1
ORF4251	341	FTL	Homo sapiens ferritin, light polypeptide
ORF3839	340	TMEM176B	Homo sapiens LR8 protein
ORF10213	338	GLT25D2	Homo sapiens chromosome 1 open reading frame 17
ORF52614	336	LST1	Homo sapiens leukocyte specific transcript 1
ORF5899	335	IMPA2	Homo sapiens inositol(myo)-1(or 4)-monophosphatase 2
ORF4575	332	PPP1R2	Homo sapiens protein phosphatase 1, regulatory (inhibitor) subunit 2
ORF7931	328	SOD1	Homo sapiens superoxide dismutase 1, soluble (amyotrophic lateral sclerosis 1 (adult))
ORF4754	326	ELOF1	Homo sapiens hypothetical protein MGC4549
ORF2491	322	GAPDH	Homo sapiens glyceraldehyde-3-phosphate dehydrogenase
ORF55724	315	TMEM185A	Homo sapiens transmembrane protein 185A
ORF14339	308	TARDBP	Homo sapiens TAR DNA binding protein
IOH63303	301	GSK3A
ORF5697	294	CALM2	Homo sapiens calmodulin 2 (phosphorylase kinase, delta)
ORF8944	293	INVS	Homo sapiens inversin
ORF8713	286	IQCF1	Homo sapiens hypothetical protein MGC39725
ORF902	283	SFN	Homo sapiens stratifin
ORF53362	283	NPL	Homo sapiens N-acetylneuraminate pyruvate lyase (dihydrodipicolinate synthase)
ORF5082	281	ACTN4	Homo sapiens actinin, alpha 4
ORF2340	273	FMNL2	Homo sapiens formin-like 2
ORF7859	270	EIF2B3	Homo sapiens eukaryotic translation initiation factor 2B, subunit 3 gamma, 58kDa
ORF14916	269	LYRM5	Homo sapiens hypothetical protein LOC144363
ORF52599	265	VN1R3	Homo sapiens vomeronasal 1 receptor 3
ORF6727	265	AK1	Homo sapiens adenylate kinase 1
ORF14966	263	KRT8	Homo sapiens keratin 8
ORF7553	256	C14orf147	Homo sapiens chromosome 14 open reading frame 147
ORF4087	254	CCDC56	Homo sapiens HSPC009 protein
ORF71943	252	SMTNL2	smoothelin-like 2, Chromosome:17
ORF14319	252	MDM4	Homo sapiens Mdm4, transformed 3T3 cell double minute 4, p53 binding protein (mouse)
ORF1114	239	GNG4	Homo sapiens guanine nucleotide binding protein (G protein), gamma 4
ORF4322	228	C16orf57	Homo sapiens hypothetical protein FLJ13154
ORF14762	224	PRPF38B	Homo sapiens sarcoma antigen NY-SAR-27
ORF56559	223	PRPS2	Homo sapiens phosphoribosyl pyrophosphate synthetase 2
ORF5588	221	CXCL11	Homo sapiens chemokine (C-X-C motif) ligand 11
ORF1033	219	CCDC134	Homo sapiens hypothetical protein FLJ22349
ORF2952	219	C14orf104	Homo sapiens chromosome 14 open reading frame 104
IOH57341	213	SCGBL
ORF9422	206	C1orf190	Homo sapiens chromosome 1 open reading frame 190
IOH14194	201	FAM92A3
ORF55649	200	SH3BGRL2	Homo sapiens SH3 domain binding glutamic acid-rich protein like 2
ORF674	199	C17orf79	chromosome 17 open reading frame 79, Chromosome:17
ORF12956	198	CLDN8	Homo sapiens claudin 8
ORF3539	193	STARD3NL	Homo sapiens STARD3 N-terminal like
ORF2514	193	LOC554207	Homo sapiens
ORF56541	192	KRTAP10-7	Homo sapiens keratin associated protein 10-7
ORF14160	192	GTF2IRD2	Homo sapiens GTF2I repeat domain containing 2
ORF594	189	DCAF10	Homo sapiens hypothetical protein MGC10765
ORF5069	186	SPHK2	Homo sapiens sphingosine kinase 2
ORF2639	185	ULBP2	Homo sapiens UL16 binding protein 2
ORF13361	185	HSPC159	Homo sapiens galectin-related protein
ORF1828	184	ASB8	Homo sapiens ankyrin repeat and SOCS box-containing 8
ORF5416	182	CPSF3L	Homo sapiens hypothetical protein FLJ20542
ORF2760	180	MGC5590	Homo sapiens hypothetical protein MGC5590
ORF12542	178	CCND1	Homo sapiens cyclin D1 (PRAD1: parathyroid adenomatosis 1)
ORF6430	174	TNNT1	Homo sapiens troponin T1, skeletal, slow
ORF13763	171	RPL13A	Homo sapiens ribosomal protein L13a
IOH22292	171	OR5A2
ORF5931	171	ICAM1	Homo sapiens intercellular adhesion molecule 1 (CD54), human rhinovirus receptor
ORF10841	170	PLEKHH2	Homo sapiens pleckstrin homology domain containing, family H (with MyTH4 domain) member 2
ORF14898	164	FAM69A	Homo sapiens hypothetical LOC388650
ORF1459	163	SPANXB2	Homo sapiens SPANX family, member B1
ORF9510	163	C6orf218	Homo sapiens hypothetical protein MGC40222
ORF4859	161	DUSP12	Homo sapiens dual specificity phosphatase 12
ORF71227	160	CRYZ	crystallin, zeta (quinone reductase), Chromosome:1
ORF4191	157	SAR1B	Homo sapiens SAR1a gene homolog 2 (S. cerevisiae)
ORF11453	154	TMEM116	Homo sapiens hypothetical protein BC000282
ORF2574	154	GYG2	Homo sapiens glycogenin 2
IOH50149	153	STYXL1
ORF9598	153	SFRS17A	Homo sapiens DNA segment on chromosome X and Y (unique) 155 expressed sequence
ORF5319	152	CCT3	Homo sapiens chaperonin containing TCP1, subunit 3 (gamma)
ORF12391	149	SRPRB	Homo sapiens signal recognition particle receptor, B subunit
ORF2469	148	IGF1R	Homo sapiens hypothetical protein MGC18216
ORF13577	147	NOXA1	Homo sapiens NADPH oxidase activator 1											`
ORF5289	144	ZNF234	Homo sapiens zinc finger protein 234
ORF11300	144	ITM2A	Homo sapiens integral membrane protein 2A
ORF11857	142	PRKAB2	Homo sapiens protein kinase, AMP-activated, beta 2 non-catalytic subunit
ORF7640	142	CD48	Homo sapiens CD48 antigen (B-cell membrane protein)
ORF14735	138	NEDD9	Homo sapiens neural precursor cell expressed, developmentally down-regulated 9
ORF7729	136	SLCO4A1	Homo sapiens solute carrier organic anion transporter family, member 4A1
IOH61112	135	PRKAB1
ORF5960	135	PRCP	Homo sapiens prolylcarboxypeptidase (angiotensinase C)
ORF9364	134	ABCC11	Homo sapiens ATP-binding cassette, sub-family C (CFTR/MRP), member 11
ORF14931	132	AQP7P2	Homo sapiens aquaporin 7-like
ORF70859	131	LOC728138	KIAA2013 pseudogene, Chromosome:16
ORF6104	129	CRABP2	Homo sapiens cellular retinoic acid binding protein 2
ORF14708	127	MED20	Homo sapiens ubiquitin specific protease 49
ORF13564	127	MAZ	MYC-associated zinc finger protein (purine-binding transcription factor), Chromosome:16
ORF11591	126	CCDC43	Homo sapiens hypothetical protein FLJ31795
ORF5318	124	RBM14	Homo sapiens hypothetical protein MGC15912
ORF3200	124	HIGD1A	Homo sapiens likely ortholog of mouse hypoxia induced gene 1
ORF2803	123	HMBS	Homo sapiens hydroxymethylbilane synthase
ORF56540	122	SPATA1	Homo sapiens spermatogenesis associated 1
ORF5163	121	HES6	hairy and enhancer of split 6 (Drosophila), Chromosome:2
ORF56565	120	KRTAP10-4	Homo sapiens keratin associated protein 10-4
ORF2845	115	REEP6	Homo sapiens polyposis locus protein 1-like 1
ORF2477	115	CNIH3	Homo sapiens hypothetical protein FLJ38993
ORF10073	114	BAIAP2	Homo sapiens BAI1-associated protein 2
ORF14050	113	SPANXA1	Homo sapiens SPANX family, member A2
IOH26027	108	TF
ORF4657	108	HSPBP1	Homo sapiens hsp70-interacting protein
ORF809	107	ACTR3B	Homo sapiens actin-related protein 3-beta
ORF55563	106	TMX1	Homo sapiens thioredoxin domain containing 1
ORF14056	106	SPANXA2	Homo sapiens SPANX family, member A2
ORF10999	103	PPP1R2P3	Homo sapiens protein phosphatase 1, regulatory (inhibitor) subunit 2 pseudogene 3
ORF7927	103	PPDPF	Homo sapiens chromosome 20 open reading frame 149
ORF13333	102	SPANXC	Homo sapiens SPANX family, member C
ORF14594	100	IL2	Homo sapiens interleukin 2
ORF12887	100	ARPP21	Homo sapiens cyclic AMP-regulated phosphoprotein, 21 kD, transcript variant 2
ORF3931	99	C9orf16	Homo sapiens chromosome 9 open reading frame 16
ORF2463	98	CBFA2T2	Homo sapiens core-binding factor, runt domain, alpha subunit 2; translocated to, 2
ORF7824	96	NTAN1	Homo sapiens N-terminal asparagine amidase
ORF53128	94	MARK1	Homo sapiens MAP/microtubule affinity-regulating kinase 1
ORF3693	92	TUFM	Homo sapiens Tu translation elongation factor, mitochondrial
ORF6305	91	PSMC4	Homo sapiens proteasome (prosome, macropain) 26S subunit, ATPase, 4, transcript variant 2
ORF11160	91	APOBEC3F	Homo sapiens apolipoprotein B mRNA editing enzyme, catalytic polypeptide-like 3F
ORF9487	90	C2orf18	Homo sapiens chromosome 2 open reading frame 18
IOH13682	90	BTBD3
ORF13265	89	PKIB	Homo sapiens protein kinase (cAMP-dependent, catalytic) inhibitor beta, transcript variant 3
ORF9365	86	PCDHGC3	Homo sapiens protocadherin gamma subfamily C, 3
IOH1768	85	STATH
ORF4316	85	GJB5	Homo sapiens gap junction protein, beta 5 (connexin 31.1)
ORF53277	84	TSC2	Homo sapiens tuberous sclerosis 2, Chromosome:16
ORF5815	84	EZR	Homo sapiens villin 2 (ezrin)
ORF269	83	PEPD	Homo sapiens peptidase D
ORF4707	83	MAD2L1	Homo sapiens MAD2 mitotic arrest deficient-like 1 (yeast)
ORF2536	82	SMTN	Homo sapiens smoothelin, transcript variant 2
ORF52656	82	PKIG	Homo sapiens protein kinase (cAMP-dependent, catalytic) inhibitor gamma
ORF8196	82	HSPA8	Homo sapiens heat shock 70kDa protein 8, transcript variant 1
ORF5279	82	DPP3	Homo sapiens dipeptidylpeptidase 3, transcript variant 1
ORF636	81	NTF4	Homo sapiens neurotrophin 5 (neurotrophin 4/5)
ORF13199	79	SLC13A3	Homo sapiens solute carrier family 13 (sodium-dependent dicarboxylate transporter), member 3
ORF5838	79	PIGC	Homo sapiens phosphatidylinositol glycan, class C, transcript variant 1
ORF8807	78	MARK4	Homo sapiens MAP/microtubule affinity-regulating kinase 4
ORF6512	77	UBE3A	Homo sapiens ubiquitin protein ligase E3A (human papilloma virus E6-associated protein, Angelman syndrome)
ORF7318	77	PARP3	Homo sapiens ADP-ribosyltransferase (NAD+; poly (ADP-ribose) polymerase)-like 3
ORF3401	77	HSPA2	Homo sapiens heat shock 70kDa protein 2
ORF4255	76	TFPT	Homo sapiens TCF3 (E2A) fusion partner (in childhood Leukemia)
ORF3182	76	SRM	Homo sapiens spermidine synthase
ORF14992	75	STMN1	Homo sapiens stathmin 1/oncoprotein 18, transcript variant 3
ORF10637	71	SOX6	Homo sapiens SRY (sex determining region Y)-box 6
ORF8686	71	DMD	Homo sapiens dystrophin (muscular dystrophy, Duchenne and Becker types), transcript variant Dp71b
ORF6877	70	TTC19	Homo sapiens hypothetical protein FLJ20343
ORF70936	68	PPP1R2P9	protein phosphatase 1, regulatory (inhibitor) subunit 2 pseudogene 9, Chromosome:X
ORF71091	67	VSIG1	V-set and immunoglobulin domain containing 1, Chromosome:X
ORF266	67	RAB38	Homo sapiens RAB38, member RAS oncogene family
ORF71728	67	GPHA2	glycoprotein hormone alpha 2, Chromosome:11
ORF7403	66	C5orf46	Homo sapiens similar to AVLV472
ORF56557	64	HLA-DQA1	Homo sapiens major histocompatibility complex, class II, DQ alpha 1
ORF14719	63	ZFYVE26	Homo sapiens zinc finger, FYVE domain containing 26
ORF5816	63	VPS18	Homo sapiens vacuolar protein sorting protein 18, transcript variant 2
ORF8490	62	TMEM61	Homo sapiens hypothetical protein LOC199964
ORF10634	62	FBLN2	fibulin 2, Chromosome:3
ORF1886	62	ENPP6	Homo sapiens ectonucleotide pyrophosphatase/phosphodiesterase 6
ORF6820	60	TKT	Homo sapiens transketolase (Wernicke-Korsakoff syndrome)
ORF4710	60	PRKAG1	Homo sapiens protein kinase, AMP-activated, gamma 1 non-catalytic subunit
ORF6478	60	C6orf48	Homo sapiens chromosome 6 open reading frame 48
ORF4053	58	TUBB6	Homo sapiens tubulin beta MGC4083
ORF4399	58	RABL5	Homo sapiens RAB, member RAS oncogene family-like 5
ORF54610	58	MT1DP	Homo sapiens metallothionein 1D (pseudogene)
ORF7466	58	CHCHD7	Homo sapiens coiled-coil-helix-coiled-coil-helix domain containing 7
ORF9970	58	AGXT2L2	Homo sapiens hypothetical protein MGC15875
ORF6480	57	EIF4A1	Homo sapiens eukaryotic translation initiation factor 4A, isoform 1
ORF8385	57	CCL19	Homo sapiens chemokine (C-C motif) ligand 19
ORF14474	56	EEF1B2	Homo sapiens eukaryotic translation elongation factor 1 beta 2, transcript variant 1
ORF2990	55	TRAPPC2L	Homo sapiens unknown
ORF10915	55	SLC5A11	Homo sapiens solute carrier family 5 (sodium/glucose cotransporter), member 11
ORF3960	55	SDF2	Homo sapiens stromal cell-derived factor 2
ORF55413	55	PALM	Homo sapiens paralemmin
ORF5772	55	BANF1	Homo sapiens barrier to autointegration factor 1
ORF3149	54	CRIP2	Homo sapiens cysteine-rich protein 2
ORF55838	53	DACH2	Homo sapiens dachshund homolog 2 (Drosophila)
ORF7190	52	HLA-DQB1	Homo sapiens major histocompatibility complex, class II, DQ beta 1
ORF5106	51	ZNF136	Homo sapiens zinc finger protein 136 (clone pHZ-20)
ORF11158	51	RASA3	RAS p21 protein activator 3, Chromosome:13
ORF231	51	RAN	Homo sapiens RAN, member RAS oncogene family
ORF7394	50	S100A11	Homo sapiens S100 calcium binding protein A11 (calgizzarin)
ORF13356	50	GOLT1A	Homo sapiens FLJ42654 protein
ORF13227	49	NEFL	Homo sapiens neurofilament, light polypeptide 68kDa
ORF714	49	MRPS33	Homo sapiens mitochondrial ribosomal protein S33, transcript variant 2
ORF8416	49	DCX	Homo sapiens doublecortex; lissencephaly, X-linked (doublecortin), transcript variant 3
ORF5290	48	RCC1	Homo sapiens chromosome condensation 1
ORF14444	48	PRKAG2	Homo sapiens protein kinase, AMP-activated, gamma 2 non-catalytic subunit
